# Supplementary material for: Complementary Treatment of Breast Cancer Cells with Different Metastatic Potential with Iscador Qu in the Presence of Clinically Approved Anticancer Drugs
Source: Curr Issues Mol Biol. 2024 Nov 5;46(11):12457–80. doi: 10.3390/cimb46110740 (PMC11593002; doi:10.3390/cimb46110740)
Supplement: Supplementary file 1 [file cimb-46-00740-s001.zip]

Archive with 1 entries (1 files):
- cimb-3179061-supplementary.pdf
